# Supplementary material for: Identifying metabolic adaptations characteristic of cardiotoxicity using paired transcriptomics and metabolomics data integrated with a computational model of heart metabolism
Source: PLoS Comput Biol. 2024 Feb 29;20(2):e1011919. doi: 10.1371/journal.pcbi.1011919 (PMC10931521; doi:10.1371/journal.pcbi.1011919)
Supplement: S1 Table — This table clarifies which DEGs in Fig 2C are up-regulated and down-regulated. (XLSX) [file pcbi.1011919.s007.xlsx]

## Sheet: Sheet1
	Up-Regulated		Down-Regulated
	6 Hours	24 Hours	6 Hours	24 Hours
5FU	3573	4047	3453	4030
Ace	2449	2606	2272	2883
Dox	4892	6076	4489	5734
