# Supplementary material for: Identifying metabolic adaptations characteristic of cardiotoxicity using paired transcriptomics and metabolomics data integrated with a computational model of heart metabolism
Source: PLoS Comput Biol. 2024 Feb 29;20(2):e1011919. doi: 10.1371/journal.pcbi.1011919 (PMC10931521; doi:10.1371/journal.pcbi.1011919)
Supplement: S2 Table — The number of reactions included in each model and the p-value for the Spearman correlation between reaction flux and transcript abundance. (XLSX) [file pcbi.1011919.s008.xlsx]

## Sheet: Sheet1
	6 hours		24 hours
	# reactions	p-value	# reactions	p-value
5FU	122	0.2755	122	0.1055
DMSO1	129	0.1909	129	0.0225
Ace	130	0.1991	122	0.0512
Dox	121	0.1693	148	0.0004
DMSO2	129	0.0213	133	0.0228
