# Supplementary material for: Identifying metabolic adaptations characteristic of cardiotoxicity using paired transcriptomics and metabolomics data integrated with a computational model of heart metabolism
Source: PLoS Comput Biol. 2024 Feb 29;20(2):e1011919. doi: 10.1371/journal.pcbi.1011919 (PMC10931521; doi:10.1371/journal.pcbi.1011919)
Supplement: S1 File — (XLSX) [file pcbi.1011919.s009.xlsx]

## Sheet: Sheet1
RCR10001
RCR10002
RCR10004
RCR10005
RCR10006
RCR10009
RCR10010
RCR10011
RCR10012
RCR10013
RCR10014
RCR10017
RCR10018
RCR10019
RCR10020
RCR10021
RCR10022
RCR10023
RCR10024
RCR10025
RCR10026
RCR10027
RCR10028
RCR10029
RCR10030
RCR10031
RCR10032
RCR10033
RCR10034
RCR10035
RCR10036
RCR10037
RCR10038
RCR10039
RCR10040
RCR10041
RCR10042
RCR10043
RCR10044
RCR10045
RCR10046
RCR10047
RCR10048
RCR10049
RCR10050
RCR10051
RCR10052
RCR10053
RCR10054
RCR10055
RCR10056
RCR10057
RCR10058
RCR10059
RCR10060
RCR10061
RCR10062
RCR10063
RCR10064
RCR10065
RCR10066
RCR10067
RCR10068
RCR10069
RCR10070
RCR10071
RCR10072
RCR10073
RCR10074
RCR10075
RCR10076
RCR10077
RCR10078
RCR10079
RCR10080
RCR10081
RCR10082
RCR10083
RCR10084
RCR10086
RCR10087
RCR10088
RCR10089
RCR10090
RCR10091
RCR10092
RCR10093
RCR10094
RCR10095
RCR10096
RCR10097
RCR10098
RCR10099
RCR10100
RCR10101
RCR10102
RCR10103
RCR10104
RCR10105
RCR10106
RCR10109
RCR10110
RCR10111
RCR10112
RCR10113
RCR10114
RCR10115
RCR10117
RCR10118
RCR10119
RCR10120
RCR10121
RCR10123
RCR10127
RCR10129
RCR10130
RCR10131
RCR10132
RCR10135
RCR10136
RCR10137
RCR10140
RCR10141
RCR10143
RCR10144
RCR10145
RCR10146
RCR10147
RCR10148
RCR10149
RCR10152
RCR10153
RCR10154
RCR10155
RCR10156
RCR10157
RCR10158
RCR10160
RCR10162
RCR10164
RCR10166
RCR10167
RCR10172
RCR10173
RCR10175
RCR10176
RCR10177
RCR10178
RCR10179
RCR10180
RCR10181
RCR10182
RCR10183
RCR10184
RCR10185
RCR10186
RCR10187
RCR10188
RCR10189
RCR10190
RCR10191
RCR10192
RCR10193
RCR10194
RCR10195
RCR10196
RCR10197
RCR10198
RCR10199
RCR10200
RCR10201
RCR10202
RCR10203
RCR10204
RCR10205
RCR10206
RCR10207
RCR10208
RCR10209
RCR10210
RCR10211
RCR10212
RCR10219
RCR10220
RCR10221
RCR10222
RCR10224
RCR10225
RCR10227
RCR10229
RCR10230
RCR10233
RCR10234
RCR10235
RCR10238
RCR10239
RCR10240
RCR10244
RCR10245
RCR10246
RCR10247
RCR10248
RCR10249
RCR10250
RCR10251
RCR10252
RCR10253
RCR10254
RCR10255
RCR10256
RCR10264
RCR10267
RCR10268
RCR10269
RCR10272
RCR10275
RCR10276
RCR10277
RCR10280
RCR10281
RCR10282
RCR10283
RCR10284
RCR10285
RCR10286
RCR10287
RCR10288
RCR10289
RCR10290
RCR10291
RCR10294
RCR10295
RCR10296
RCR10297
RCR10299
RCR10300
RCR10302
RCR10303
RCR10305
RCR10306
RCR10307
RCR10308
RCR10309
RCR10310
RCR10315
RCR10316
RCR10318
RCR10321
RCR10330
RCR10334
RCR10335
RCR10336
RCR10337
RCR10338
RCR10339
RCR10340
RCR10341
RCR10345
RCR10346
RCR10347
RCR10349
RCR10350
RCR10352
RCR10353
RCR10354
RCR10356
RCR10357
RCR10360
RCR10361
RCR10362
RCR10363
RCR10364
RCR10365
RCR10366
RCR10367
RCR10371
RCR10373
RCR10376
RCR10379
RCR10380
RCR10381
RCR10382
RCR10383
RCR10388
RCR10392
RCR10393
RCR10394
RCR10397
RCR10403
RCR10404
RCR10405
RCR10408
RCR10409
RCR10411
RCR10412
RCR10416
RCR10418
RCR10422
RCR10426
RCR10436
RCR10439
RCR10441
RCR10443
RCR10444
RCR10445
RCR10446
RCR10453
RCR10454
RCR10455
RCR10456
RCR10457
RCR10458
RCR10459
RCR10460
RCR10461
RCR10462
RCR10463
RCR10464
RCR10465
RCR10466
RCR10467
RCR10468
RCR10469
RCR10470
RCR10471
RCR10472
RCR10473
RCR10474
RCR10475
RCR10476
RCR10477
RCR10478
RCR10479
RCR10480
RCR10481
RCR10482
RCR10483
RCR10484
RCR10485
RCR10488
RCR10489
RCR10490
RCR10491
RCR10492
RCR10493
RCR10495
RCR10496
RCR10497
RCR10498
RCR10499
RCR10500
RCR10501
RCR10502
RCR10503
RCR10506
RCR10508
RCR10509
RCR10510
RCR10513
RCR10519
RCR10520
RCR10521
RCR10522
RCR10527
RCR10529
RCR10530
RCR10531
RCR10533
RCR10534
RCR10535
RCR10539
RCR10540
RCR10541
RCR10542
RCR10545
RCR10549
RCR10550
RCR10551
RCR10552
RCR10555
RCR10556
RCR10557
RCR10559
RCR10561
RCR10562
RCR10563
RCR10565
RCR10566
RCR10567
RCR10569
RCR10571
RCR10573
RCR10574
RCR10575
RCR10576
RCR10577
RCR10578
RCR10579
RCR10580
RCR10581
RCR10582
RCR10590
RCR10592
RCR10593
RCR10595
RCR10597
RCR10598
RCR10601
RCR10602
RCR10603
RCR10604
RCR10606
RCR10608
RCR10610
RCR10611
RCR10612
RCR10613
RCR10614
RCR10615
RCR10616
RCR10617
RCR10621
RCR10630
RCR10631
RCR10632
RCR10633
RCR10634
RCR10639
RCR10641
RCR10642
RCR10643
RCR10644
RCR10645
RCR10646
RCR10647
RCR10648
RCR10649
RCR10650
RCR10651
RCR10652
RCR10653
RCR10654
RCR10655
RCR10656
RCR10657
RCR10658
RCR10659
RCR10660
RCR10661
RCR10662
RCR10663
RCR10664
RCR10665
RCR10666
RCR10667
RCR10668
RCR10669
RCR10670
RCR10671
RCR10672
RCR10673
RCR10674
RCR10675
RCR10676
RCR10677
RCR10678
RCR10679
RCR10680
RCR10681
RCR10682
RCR10683
RCR10684
RCR10685
RCR10686
RCR10687
RCR10688
RCR10696
RCR10700
RCR10705
RCR10707
RCR10709
RCR10710
RCR10711
RCR10712
RCR10714
RCR10716
RCR10717
RCR10718
RCR10719
RCR10720
RCR10721
RCR10722
RCR10723
RCR10724
RCR10725
RCR10726
RCR10727
RCR10728
RCR10729
RCR10730
RCR10731
RCR10732
RCR10733
RCR10734
RCR10735
RCR10736
RCR10737
RCR10738
RCR10739
RCR10740
RCR10741
RCR10742
RCR10743
RCR10744
RCR10745
RCR10746
RCR10747
RCR10748
RCR10749
RCR10750
RCR10751
RCR10752
RCR10753
RCR10754
RCR10755
RCR10756
RCR10757
RCR10758
RCR10759
RCR10760
RCR10761
RCR10762
RCR10763
RCR10764
RCR10765
RCR10766
RCR10767
RCR10768
RCR10769
RCR10770
RCR10771
RCR10772
RCR10773
RCR10774
RCR10775
RCR10776
RCR10777
RCR10778
RCR10779
RCR10780
RCR10781
RCR10782
RCR10783
RCR10784
RCR10785
RCR10786
RCR10787
RCR10788
RCR10789
RCR10790
RCR10791
RCR10792
RCR10793
RCR10794
RCR10795
RCR10796
RCR10797
RCR10798
RCR10799
RCR10800
RCR10801
RCR10802
RCR10803
RCR10804
RCR10805
RCR10806
RCR10808
RCR10809
RCR10810
RCR10811
RCR10812
RCR10813
RCR10814
RCR10815
RCR10816
RCR10817
RCR10818
RCR10819
RCR10820
RCR10821
RCR10822
RCR10823
RCR10824
RCR10825
RCR10827
RCR10830
RCR10831
RCR10832
RCR10833
RCR10834
RCR10835
RCR10836
RCR10837
RCR10838
RCR10839
RCR10840
RCR10841
RCR10842
RCR10843
RCR10844
RCR10845
RCR10851
RCR10854
RCR10855
RCR10856
RCR10857
RCR10860
RCR10861
RCR10862
RCR10863
RCR10865
RCR10866
RCR10867
RCR10868
RCR10869
RCR10870
RCR10872
RCR10873
RCR10874
RCR10875
RCR10876
RCR10877
RCR10878
RCR10879
RCR10880
RCR10881
RCR10882
RCR10883
RCR10886
RCR10888
RCR10894
RCR10895
RCR10896
RCR10897
RCR10898
RCR10899
RCR10900
RCR10901
RCR10902
RCR10903
RCR10904
RCR10905
RCR10906
RCR10907
RCR10908
RCR10910
RCR10911
RCR10912
RCR10913
RCR10915
RCR10917
RCR10918
RCR10920
RCR10921
RCR10923
RCR10926
RCR10929
RCR10930
RCR10931
RCR10932
RCR10933
RCR10934
RCR10935
RCR10936
RCR10937
RCR10938
RCR10939
RCR10940
RCR10941
RCR10943
RCR10944
RCR10946
RCR10947
RCR10948
RCR10949
RCR10950
RCR10951
RCR10952
RCR10953
RCR10954
RCR10955
RCR10956
RCR10958
RCR10959
RCR10961
RCR10963
RCR10964
RCR10965
RCR10974
RCR10976
RCR10980
RCR10989
RCR11011
RCR11012
RCR11013
RCR11014
RCR11017
RCR11020
RCR11021
RCR11022
RCR11023
RCR11024
RCR11025
RCR11026
RCR11027
RCR11032
RCR11033
RCR11034
RCR11035
RCR11036
RCR11046
RCR11050
RCR11054
RCR11055
RCR11057
RCR11060
RCR11062
RCR11063
RCR11065
RCR11066
RCR11067
RCR11069
RCR11070
RCR11072
RCR11073
RCR11079
RCR11080
RCR11081
RCR11085
RCR11087
RCR11088
RCR11089
RCR11090
RCR11091
RCR11094
RCR11095
RCR11098
RCR11099
RCR11100
RCR11101
RCR11102
RCR11103
RCR11104
RCR11105
RCR11106
RCR11107
RCR11108
RCR11109
RCR11110
RCR11113
RCR11114
RCR11116
RCR11122
RCR11127
RCR11129
RCR11130
RCR11131
RCR11132
RCR11133
RCR11134
RCR11137
RCR11138
RCR11143
RCR11148
RCR11149
RCR11151
RCR11152
RCR11154
RCR11155
RCR11156
RCR11157
RCR11158
RCR11159
RCR11165
RCR11166
RCR11167
RCR11169
RCR11170
RCR11171
RCR11172
RCR11176
RCR11187
RCR11192
RCR11193
RCR11194
RCR11197
RCR11198
RCR11199
RCR11201
RCR11202
RCR11203
RCR11204
RCR11205
RCR11206
RCR11207
RCR11211
RCR11216
RCR11220
RCR11221
RCR11222
RCR11223
RCR11224
RCR11226
RCR11227
RCR11228
RCR11229
RCR11230
RCR11231
RCR11235
RCR11239
RCR11240
RCR11243
RCR11244
RCR11245
RCR11247
RCR11248
RCR11251
RCR11261
RCR11262
RCR11263
RCR11264
RCR11265
RCR11266
RCR11267
RCR11268
RCR11269
RCR11270
RCR11271
RCR11286
RCR11288
RCR11289
RCR11294
RCR11296
RCR11297
RCR11299
RCR11300
RCR11301
RCR11302
RCR11303
RCR11307
RCR11308
RCR11309
RCR11310
RCR11311
RCR11312
RCR11313
RCR11317
RCR11319
RCR11320
RCR11324
RCR11325
RCR11326
RCR11327
RCR11328
RCR11332
RCR11333
RCR11334
RCR11335
RCR11336
RCR11351
RCR11352
RCR11353
RCR11358
RCR11359
RCR11360
RCR11361
RCR11369
RCR11372
RCR11373
RCR11374
RCR11375
RCR11376
RCR11377
RCR11378
RCR11379
RCR11380
RCR11383
RCR11385
RCR11386
RCR11388
RCR11389
RCR11390
RCR11393
RCR11396
RCR11397
RCR11398
RCR11415
RCR11424
RCR11425
RCR11427
RCR11428
RCR11429
RCR11430
RCR11431
RCR11432
RCR11433
RCR11434
RCR11435
RCR11436
RCR11437
RCR11439
RCR11440
RCR11483
RCR11484
RCR11485
RCR11486
RCR11487
RCR11488
RCR11491
RCR11492
RCR11494
RCR11498
RCR11499
RCR11500
RCR11501
RCR11503
RCR11504
RCR11505
RCR11506
RCR11507
RCR11518
RCR11519
RCR11520
RCR11521
RCR11522
RCR11524
RCR11527
RCR11528
RCR11530
RCR11531
RCR11532
RCR11533
RCR11534
RCR11536
RCR11537
RCR11540
RCR11542
RCR11545
RCR11546
RCR11547
RCR11550
RCR11551
RCR11552
RCR11553
RCR11555
RCR11556
RCR11557
RCR11559
RCR11560
RCR11561
RCR11562
RCR11563
RCR11571
RCR11572
RCR11573
RCR11574
RCR11575
RCR11576
RCR11577
RCR11578
RCR11579
RCR11580
RCR11581
RCR11582
RCR11583
RCR11586
RCR11587
RCR11590
RCR11591
RCR11592
RCR11593
RCR11594
RCR11595
RCR11596
RCR11597
RCR11598
RCR11599
RCR11600
RCR11601
RCR11602
RCR11603
RCR11604
RCR11605
RCR11606
RCR11607
RCR11608
RCR11609
RCR11610
RCR11611
RCR11612
RCR11613
RCR11614
RCR11616
RCR11617
RCR11622
RCR11623
RCR11645
RCR11646
RCR11647
RCR11648
RCR11649
RCR11651
RCR11652
RCR11654
RCR11655
RCR11657
RCR11658
RCR11659
RCR11660
RCR11661
RCR11662
RCR11663
RCR11664
RCR11665
RCR11666
RCR11667
RCR11668
RCR11669
RCR11670
RCR11671
RCR11672
RCR11674
RCR11675
RCR11677
RCR11678
RCR11679
RCR11681
RCR11682
RCR11683
RCR11688
RCR11689
RCR11690
RCR11691
RCR11692
RCR11693
RCR11694
RCR11695
RCR11696
RCR11697
RCR11698
RCR11699
RCR11700
RCR11701
RCR11702
RCR11703
RCR11704
RCR11705
RCR11706
RCR11707
RCR11708
RCR11709
RCR11710
RCR11711
RCR11712
RCR11713
RCR11714
RCR11715
RCR11716
RCR11717
RCR11718
RCR11719
RCR11720
RCR11721
RCR11722
RCR11723
RCR11724
RCR11725
RCR11726
RCR11727
RCR11728
RCR11729
RCR11730
RCR11731
RCR11732
RCR11733
RCR11734
RCR11735
RCR11736
RCR11737
RCR11738
RCR11739
RCR11740
RCR11741
RCR11742
RCR11743
RCR11744
RCR11745
RCR11746
RCR11747
RCR11748
RCR11749
RCR11750
RCR11751
RCR11752
RCR11753
RCR11754
RCR11755
RCR11756
RCR11757
RCR11758
RCR11759
RCR11760
RCR11761
RCR11762
RCR11763
RCR11764
RCR11765
RCR11766
RCR11767
RCR11768
RCR11769
RCR11770
RCR11771
RCR11772
RCR11773
RCR11774
RCR11775
RCR11776
RCR11777
RCR11778
RCR11779
RCR11780
RCR11781
RCR11782
RCR11783
RCR11784
RCR11785
RCR11786
RCR11787
RCR11788
RCR11789
RCR11790
RCR11791
RCR11792
RCR11793
RCR11794
RCR11795
RCR11796
RCR11797
RCR11798
RCR11799
RCR11800
RCR11801
RCR11802
RCR11803
RCR11804
RCR11805
RCR11806
RCR11807
RCR11808
RCR11809
RCR11810
RCR11811
RCR11812
RCR11813
RCR11814
RCR11815
RCR11816
RCR11817
RCR11818
RCR11819
RCR11820
RCR11821
RCR11822
RCR11823
RCR11824
RCR11825
RCR11826
RCR11827
RCR11828
RCR11829
RCR11830
RCR11831
RCR11832
RCR11833
RCR11834
RCR11835
RCR11836
RCR11837
RCR11838
RCR11839
RCR11840
RCR11841
RCR11842
RCR11843
RCR11844
RCR11845
RCR11846
RCR11847
RCR11848
RCR11849
RCR11850
RCR11851
RCR11852
RCR11853
RCR11854
RCR11855
RCR11856
RCR11857
RCR11858
RCR11859
RCR11860
RCR11861
RCR11862
RCR11863
RCR11864
RCR11865
RCR11866
RCR11867
RCR11868
RCR11869
RCR11870
RCR11871
RCR11872
RCR11873
RCR11874
RCR11875
RCR11876
RCR11877
RCR11878
RCR11879
RCR11880
RCR11881
RCR11882
RCR11883
RCR11884
RCR11885
RCR11886
RCR11887
RCR11888
RCR11889
RCR11890
RCR11891
RCR11892
RCR11893
RCR11894
RCR11895
RCR11896
RCR11897
RCR11898
RCR11899
RCR11900
RCR11901
RCR11902
RCR11903
RCR11904
RCR11905
RCR11906
RCR11907
RCR11908
RCR11909
RCR11911
RCR11912
RCR11913
RCR11914
RCR11948
RCR11949
RCR11950
RCR11951
RCR11952
RCR11953
RCR11954
RCR11955
RCR11956
RCR11957
RCR11958
RCR11959
RCR11960
RCR11961
RCR11962
RCR11963
RCR11964
RCR11965
RCR11966
RCR11967
RCR11968
RCR11969
RCR11970
RCR11971
RCR11972
RCR11973
RCR11974
RCR11975
RCR11976
RCR11977
RCR11978
RCR11979
RCR11980
RCR11981
RCR11982
RCR12021
RCR12022
RCR12023
RCR12024
RCR12025
RCR12026
RCR12027
RCR12028
RCR12029
RCR12030
RCR12031
RCR12032
RCR12033
RCR12034
RCR12035
RCR12036
RCR12037
RCR12038
RCR12039
RCR12040
RCR12041
RCR12042
RCR12043
RCR12044
RCR12045
RCR12046
RCR12047
RCR12048
RCR12049
RCR12050
RCR12051
RCR12052
RCR12053
RCR12054
RCR12055
RCR12056
RCR12057
RCR12058
RCR12059
RCR12060
RCR12061
RCR12062
RCR12063
RCR12064
RCR12065
RCR12066
RCR12068
RCR12069
RCR12070
RCR12071
RCR12072
RCR12073
RCR12074
RCR12075
RCR12076
RCR12077
RCR12078
RCR12079
RCR12102
RCR12105
RCR12106
RCR12130
RCR12132
RCR12137
RCR12145
RCR12147
RCR12169
RCR12170
RCR12176
RCR12209
RCR12210
RCR12221
RCR12223
RCR12224
RCR12225
RCR12226
RCR12227
RCR12228
RCR12229
RCR12230
RCR12231
RCR12232
RCR12233
RCR12243
RCR12245
RCR12246
RCR12247
RCR12248
RCR12249
RCR12250
RCR12251
RCR12252
RCR12253
RCR12254
RCR12255
RCR12256
RCR12296
RCR12323
RCR12324
RCR12325
RCR12326
RCR12327
RCR12328
RCR12329
RCR12330
RCR12331
RCR12332
RCR12333
RCR12334
RCR12335
RCR12336
RCR12337
RCR12338
RCR12339
RCR12340
RCR12341
RCR12342
RCR12343
RCR12344
RCR12345
RCR12346
RCR12347
RCR12348
RCR12349
RCR12350
RCR12351
RCR12352
RCR12353
RCR12354
RCR12355
RCR12359
RCR12360
RCR12361
RCR12362
RCR12363
RCR12364
RCR12365
RCR12366
RCR12367
RCR12368
RCR12369
RCR12370
RCR12371
RCR12372
RCR12373
RCR12374
RCR12375
RCR12376
RCR12377
RCR12378
RCR12379
RCR12380
RCR12381
RCR12382
RCR12383
RCR12384
RCR12385
RCR12386
RCR12387
RCR12388
RCR12389
RCR12390
RCR12391
RCR12392
RCR12393
RCR12394
RCR12395
RCR12396
RCR12397
RCR12398
RCR12400
RCR12401
RCR12402
RCR12403
RCR12404
RCR12405
RCR12406
RCR12407
RCR12408
RCR12409
RCR12410
RCR12411
RCR12412
RCR12413
RCR12414
RCR12415
RCR12416
RCR12417
RCR12418
RCR12419
RCR12420
RCR12421
RCR12422
RCR12423
RCR12424
RCR12425
RCR12426
RCR12427
RCR12428
RCR12429
RCR12430
RCR12431
RCR12432
RCR12433
RCR12434
RCR12435
RCR12436
RCR12437
RCR12438
RCR12439
RCR12440
RCR12441
RCR12442
RCR12443
RCR12444
RCR12445
RCR12446
RCR12447
RCR12448
RCR12449
RCR12450
RCR12451
RCR12452
RCR12455
RCR12456
RCR12458
RCR12459
RCR12460
RCR12461
RCR12462
RCR12463
RCR12464
RCR12465
RCR12466
RCR12467
RCR12468
RCR12469
RCR12470
RCR12471
RCR12472
RCR12473
RCR12474
RCR12475
RCR12476
RCR12477
RCR12478
RCR12479
RCR12480
RCR12481
RCR12482
RCR12483
RCR12484
RCR12485
RCR12486
RCR12487
RCR12488
RCR12489
RCR12490
RCR12491
RCR12492
RCR12495
RCR12498
RCR12501
RCR12502
RCR12504
RCR12505
RCR12506
RCR12507
RCR12508
RCR12509
RCR12510
RCR12511
RCR12512
RCR12513
RCR12514
RCR12515
RCR12516
RCR12517
RCR12518
RCR12519
RCR12520
RCR12521
RCR12522
RCR12523
RCR12524
RCR12525
RCR12526
RCR12527
RCR12528
RCR12529
RCR12530
RCR12531
RCR12532
RCR12533
RCR12534
RCR12535
RCR12536
RCR12537
RCR12538
RCR12539
RCR12540
RCR12541
RCR12542
RCR12543
RCR12544
RCR12545
RCR12546
RCR12547
RCR12548
RCR12549
RCR12550
RCR12551
RCR12552
RCR12553
RCR12554
RCR12555
RCR12556
RCR12557
RCR12558
RCR12559
RCR12560
RCR12561
RCR12562
RCR12563
RCR12564
RCR12565
RCR12566
RCR12567
RCR12568
RCR12569
RCR12570
RCR12571
RCR12572
RCR12573
RCR12574
RCR12575
RCR12576
RCR12577
RCR12578
RCR12579
RCR12580
RCR12581
RCR12582
RCR12583
RCR12584
RCR12606
RCR12607
RCR12608
RCR12609
RCR12610
RCR12611
RCR12612
RCR12613
RCR12614
RCR12615
RCR12616
RCR12617
RCR12618
RCR12619
RCR12620
RCR12621
RCR12622
RCR12623
RCR12624
RCR12625
RCR12626
RCR12627
RCR12628
RCR12629
RCR12630
RCR12631
RCR12632
RCR12633
RCR12634
RCR12635
RCR12636
RCR12637
RCR12638
RCR12639
RCR12640
RCR12641
RCR12642
RCR12643
RCR12644
RCR12645
RCR12646
RCR12647
RCR12648
RCR12649
RCR12650
RCR12651
RCR12652
RCR12653
RCR12654
RCR12655
RCR12656
RCR12657
RCR12658
RCR12659
RCR12660
RCR12661
RCR12662
RCR12663
RCR12664
RCR12665
RCR12666
RCR12667
RCR12668
RCR12669
RCR12670
RCR12671
RCR12672
RCR12673
RCR12674
RCR12675
RCR12676
RCR12677
RCR12678
RCR12679
RCR12680
RCR12681
RCR12682
RCR12683
RCR12684
RCR12685
RCR12686
RCR12687
RCR12688
RCR12689
RCR12690
RCR12691
RCR12692
RCR12693
RCR12694
RCR12695
RCR12696
RCR12697
RCR12698
RCR12699
RCR12700
RCR12701
RCR12702
RCR12703
RCR12704
RCR12705
RCR12706
RCR12707
RCR12708
RCR12709
RCR12710
RCR12711
RCR12712
RCR12713
RCR12714
RCR12715
RCR12716
RCR12717
RCR12718
RCR12719
RCR12720
RCR12721
RCR12722
RCR12723
RCR12724
RCR12725
RCR12726
RCR12727
RCR12728
RCR12729
RCR12730
RCR12731
RCR12732
RCR12733
RCR12734
RCR12735
RCR12736
RCR12737
RCR12738
RCR12739
RCR12740
RCR12741
RCR12742
RCR12743
RCR12744
RCR12745
RCR12746
RCR12747
RCR12748
RCR12749
RCR12750
RCR12751
RCR12752
RCR12753
RCR12754
RCR12755
RCR12756
RCR12757
RCR12758
RCR12759
RCR12760
RCR12761
RCR12762
RCR12763
RCR12764
RCR12765
RCR12766
RCR12767
RCR12768
RCR12769
RCR12770
RCR12771
RCR12772
RCR12773
RCR12774
RCR12775
RCR12776
RCR12777
RCR12778
RCR12779
RCR12780
RCR12781
RCR12782
RCR12783
RCR12784
RCR12785
RCR12786
RCR12787
RCR12788
RCR12789
RCR12790
RCR12791
RCR12792
RCR12793
RCR12794
RCR12795
RCR12796
RCR12797
RCR12798
RCR12799
RCR12800
RCR12801
RCR12802
RCR12815
RCR12816
RCR12817
RCR12818
RCR12819
RCR12820
RCR12821
RCR12822
RCR12823
RCR12830
RCR12831
RCR12832
RCR12833
RCR12859
RCR12862
RCR12863
RCR12864
RCR12865
RCR12874
RCR12875
RCR12881
RCR12882
RCR12886
RCR12887
RCR12893
RCR12894
RCR12895
RCR12897
RCR12899
RCR12900
RCR12901
RCR12902
RCR12903
RCR12904
RCR12905
RCR12906
RCR12907
RCR12908
RCR12909
RCR12910
RCR12911
RCR12912
RCR12913
RCR12914
RCR12915
RCR12916
RCR12917
RCR12918
RCR12919
RCR12920
RCR12921
RCR12923
RCR12924
RCR12925
RCR12927
RCR12928
RCR12929
RCR12930
RCR12931
RCR12932
RCR12933
RCR12934
RCR12935
RCR12936
RCR12937
RCR12938
RCR12939
RCR12940
RCR12942
RCR12943
RCR12944
RCR12945
RCR12946
RCR12947
RCR12948
RCR12949
RCR12950
RCR12951
RCR12952
RCR12987
RCR13063
RCR13064
RCR13065
RCR13066
RCR13067
RCR13068
RCR13069
RCR13077
RCR13078
RCR13080
RCR13081
RCR13082
RCR13085
RCR13086
RCR13089
RCR13090
RCR13093
RCR13096
RCR13099
RCR13103
RCR13106
RCR13107
RCR13111
RCR13112
RCR13113
RCR13115
RCR13116
RCR13117
RCR13123
RCR13125
RCR13127
RCR13139
RCR13140
RCR13141
RCR13143
RCR13144
RCR13145
RCR13146
RCR13147
RCR13148
RCR13149
RCR13150
RCR13154
RCR13155
RCR13156
RCR13157
RCR13158
RCR13159
RCR13160
RCR13161
RCR13162
RCR13163
RCR13164
RCR13165
RCR13166
RCR13167
RCR13168
RCR13169
RCR13170
RCR13171
RCR13172
RCR13176
RCR13177
RCR13179
RCR13180
RCR13182
RCR13183
RCR13184
RCR13185
RCR13186
RCR13187
RCR13188
RCR13189
RCR13193
RCR13196
RCR13198
RCR13199
RCR13200
[truncated: 2,249 more rows]
